# Supplementary material for: Reduced Sulfur Diet Reshapes the Microbiome and Metabolome in Mild–Moderate Ulcerative Colitis
Source: Int J Mol Sci. 2025 May 11;26(10):4596. doi: 10.3390/ijms26104596 (PMC12111015; doi:10.3390/ijms26104596)
Supplement: Supplementary file 1 [file ijms-26-04596-s001.zip]

Archive with 1 entries (1 files):
- ijms-3602843-supplementary.pdf
